# Supplementary material for: Effects of stochasticity and division of labor in toxin production on two-strain bacterial competition in Escherichia coli
Source: PLoS Biol. 2017 May 1;15(5):e2001457. doi: 10.1371/journal.pbio.2001457 (PMC5411026; doi:10.1371/journal.pbio.2001457)
Supplement: S1 Data — Supplementary Excel data file containing all data used to generate figures and tables and additional statistical information. (XLSX) [file pbio.2001457.s015.xlsx]

## Sheet: Fig 1C
count	individual results 0.0	individual results 0.005	individual results 0.01	individual results 0.1		Summary Table	MitC Concentration	Average final C fraction	Standard Deviation	Number of Observations
1	0	0.999617	0.986604	0		1	0	0.171201	0.170165	75
2	0.196302	0.994564	0.959769	0		2	0.005	0.811868	0.363272	87
3	0.361076	0.995494	1	0		3	0.01	0.726242	0.420708	85
4	0	0.966572	1	0		4	0.1	0	0	87
5	0.175752	0.981127	0.999022	0
6	0.0823769	0.999771	0.997849	0
7	0	0.91464	1	0
8	0.385027	0	0	0		t Test p values	0	0.005	0.01	0.1
9	0.523112	1	0	0		0	x	"4.60449029040579e-29" "***"	"8.54438821431686e-20" "***"	"5.80061376247057e-13" "***"
10	0.148454	1	0.92104	0		0.005	x	x	"0.156819158312857" " "	"2.22699577869944e-35" "***"
11	0.100008	1	0.999965	NA		0.01	x	x	x	"8.81198278327753e-27" "***"
12	0.16613	0.999444	1	0		0.1	x	x	x	x
13	0.111451	0	1	NA
14	0.19836	0.602708	0.852702	NA
15	0.320237	0	0	0
16	0	0.995327	0.997304	0
17	0	0.904043	0	NA
18	0.273686	1	0.964047	NA
19	0.140058	1	0.912539	0
20	0.329775	0.674217	0	0
21	0.247229	0.997823	1	0
22	0.181482	0	1	0
23	0.65492	1	0.996039	0
24	0.220829	1	1	NA
25	0	0	1	NA
26	0	0.998436	1	NA
27	0	0.889926	0.687868	0
28	0.222188	0.915356	0.999668	NA
29	0.243276	0.907866	1	0
30	0	0	1	0
31	0	0.884941	0.787438	0
32	0.293428	1	0.894054	0
33	0	0	0	NA
34	0	0	0.9989	0
35	0.150114	1	0.992047	0
36	0	0.973295	0.999381	0
37	0.318213	1	0.992992	NA
38	0.421733	0	0.958643	NA
39	0.298426	0.99988	0.999632	0
40	0.168765	0.878192	0.873866	0
41	0.204335	0	1	NA
42	0	0	1	NA
43	0	0.828113	1	NA
44	0	0.999306	0.999947	0
45	0.198323	1	0.997282	0
46	0	0.820361	0	NA
47	0.295865	0.892651	0.990203	0
48	0.460966	0.989347	0.999705	NA
49	0.181836	1	0	0
50	0	1	1	NA
51	0.248032	0	0	0
52	0	1	1	0
53	0.275026	0.953034	0	NA
54	0.338428	1	0.993283	NA
55	0	0.981328	0	NA
56	0.174059	1	0	0
57	0.275309	1	1	NA
58	0.648912	1	0	NA
59	0.19172	0.996705	1	0
60	0	1	0.964862	0
61	0.743668	1	0.999699	0
62	0	1	0.972108	0
63	0	0.994777	0	NA
64	0	0.998887	0.976024	0
65	0.16605	0	1	0
66	0.191895	0.995196	0.432344	NA
67	0.239996	0.99135	0	0
68	0	1	1	NA
69	0.0735554	0	0.986189	0
70	0.206613	0.98523	0.702321	0
71	0.269526	0.996304	1	0
72	0.135909	1	1	NA
73	0.0895126	1	0.96585	0
74	0.230269	1	0	NA
75	0.0678327	0.974407	0	0
76		0.950854	1	NA
77		0.981031	0	0
78		0.982538	0	NA
79		0.999839	0.410017	0
80		1	0	0
81		1	0.946303	0
82		1	0.995141	0
83		1	0.901658	NA
84		0.963043	1	NA
85		0.971714	NA	0
86		1		0
87		0.913257		NA

## Sheet: Fig 2
NC,Edge	NC,0	RC,0	DC,0	MitC [µg/ml]
0	1	184.103	0	0
1	1	247.324	0	0
2	2	34.518	218.622	0
0	1	123.555	0	0
1	1	241.197	0	0
1	2	79.4301	160.016	0
0	1	221.465	0	0
1	3	144.42	119.133	0
2	2	161.441	151.038	0
1	1	222.372	0	0
1	1	221.421	0	0
1	2	62.7101	191.085	0
1	1	219.928	0	0
1	1	196.349	0	0
1	1	207.006	0	0
0	1	218.235	0	0
0	1	194.07	0	0
2	3	189.385	93.4288	0
1	1	222.036	0	0
1	2	81.6577	129.475	0
1	2	134.158	166.34	0
1	1	212.799	0	0
1	1	245.482	0	0
2	2	207.312	63.3768	0
0	1	44.4934	0	0
0	1	171.027	0	0
0	1	215.587	0	0
1	2	152.385	96.6557	0
1	2	183.785	87.6746	0
0	1	140.201	0	0
0	1	176.245	0	0
1	2	85.9201	159.089	0
0	2	68.861	75.5433	0
0	2	53.5018	120.588	0
1	3	137.599	125.976	0
0	1	200.061	0	0
2	2	37.4711	164.292	0
3	3	29.5207	213.51	0
1	1	222.467	0	0
1	3	70.8574	190.499	0
1	1	230.25	0	0
1	1	225.295	0	0
0	3	75.0371	80.662	0
0	1	15.5318	0	0
1	3	20.5304	139.716	0
0	3	50.1372	161.17	0
1	4	121.139	121.559	0
2	2	148.826	168.774	0
1	3	66.8814	137.113	0
0	1	182.231	0	0
0	1	63.6853	0	0
0	1	30.7956	0	0
2	2	100.425	146.032	0
1	3	86.8035	144.077	0
0	1	155.173	0	0
2	2	218.719	52.9743	0
2	2	118.454	175.835	0
3	3	72.7703	158.96	0
0	1	219.808	0	0
0	1	178.35	0	0
2	2	66.1245	176.856	0
0	2	122.329	11.584	0
0	1	147.864	0	0
0	1	85.953	0	0
1	2	91.9041	167.148	0
1	2	102.889	188.519	0
0	3	46.4407	138.371	0
0	1	221.448	0	0
1	2	159.557	74.2575	0
1	6	63.2902	247.006	0
2	2	183.695	109.169	0
1	3	107.478	104.204	0
1	1	231.224	0	0
2	2	149.401	96.724	0
1	1	224.827	0	0
1	2	75.2959	206.295	0.005
1	1	221.71	0	0.005
2	3	150.526	142.012	0.005
0	1	126.527	0	0.005
1	2	21.2767	197.849	0.005
2	4	28.8377	182.392	0.005
0	1	133.503	0	0.005
0	2	106.871	130.194	0.005
1	4	38.2588	181.604	0.005
1	2	49.9153	184.244	0.005
0	1	75.653	0	0.005
1	2	82.8856	170.446	0.005
0	1	171.066	0	0.005
1	1	196.591	0	0.005
0	1	234.117	0	0.005
1	2	40.0952	224.196	0.005
1	1	217.851	0	0.005
2	3	76.5304	120.248	0.005
1	2	61.5453	171.626	0.005
0	1	189.467	0	0.005
1	1	229.036	0	0.005
0	2	64.4618	148.103	0.005
0	3	38.9889	173.859	0.005
1	2	40.9556	174.58	0.005
0	3	145.2	92.2093	0.005
1	5	69.7919	147.388	0.005
1	1	212.285	0	0.005
1	1	223.306	0	0.005
1	2	98.372	81.5815	0.005
0	1	161.682	0	0.005
1	1	207.093	0	0.005
2	3	87.4582	152.604	0.005
0	2	154.793	135.904	0.005
0	2	117.728	21.7758	0.005
2	5	97.4817	155.589	0.005
1	3	118.197	124.243	0.005
1	2	149.201	92.9684	0.005
0	1	69.4822	0	0.005
1	1	111.982	0	0.005
1	1	229.341	0	0.005
0	1	64.251	0	0.005
0	1	100.785	0	0.005
0	2	55.1497	78.213	0.005
3	3	99.2162	191.944	0.005
3	3	108.576	153.814	0.005
1	2	133.931	109.476	0.005
1	1	230.649	0	0.005
1	1	252.843	0	0.005
1	1	246.82	0	0.005
2	2	128.211	148.34	0.005
0	1	238.785	0	0.005
0	1	93.0373	0	0.005
0	2	96.2101	88.3683	0.005
1	1	151.595	0	0.005
1	1	250.522	0	0.005
1	1	190.15	0	0.005
1	1	199.933	0	0.005
1	1	173.569	0	0.005
0	2	102.889	118.072	0.005
0	1	63.6853	0	0.005
1	1	154.759	0	0.005
1	1	222.545	0	0.005
1	1	130.608	0	0.005
2	2	206.04	32.1665	0.005
0	1	183.221	0	0.005
0	1	124.042	0	0.005
0	1	161.528	0	0.005
1	1	114.958	0	0.005
0	1	139.149	0	0.005
1	1	184.696	0	0.005
1	1	239.755	0	0.005
1	2	82.9742	148.186	0.005
1	2	157.71	84.2388	0.005
1	1	175.517	0	0.005
0	1	118.516	0	0.005
1	1	228.284	0	0.005
2	2	196.288	85.9026	0.005
0	1	148.337	0	0.005
1	1	221.312	0	0.005
1	2	100.765	91.0822	0.005
1	1	149.728	0	0.005
2	2	109.652	177.186	0.005
2	2	140.804	51.6047	0.005
1	1	232.719	0	0.005
1	1	242.273	0	0.005
3	3	62.2486	190.625	0.005
1	1	245.408	0	0.005
0	1	133.931	0	0.01
1	1	211.434	0	0.01
1	2	122.252	77.0404	0.01
1	2	84.0036	191.14	0.01
2	2	134.881	38.8345	0.01
1	2	137.99	81.4219	0.01
1	1	169.521	0	0.01
0	1	0	0	0.01
0	1	180.568	0	0.01
1	1	211.188	0	0.01
0	1	137.393	0	0.01
0	1	164.392	0	0.01
2	3	73.9067	147.791	0.01
0	1	82.4158	0	0.01
0	1	79.8985	0	0.01
1	1	203.846	0	0.01
0	1	57.5544	0	0.01
1	1	251.72	0	0.01
1	1	254.649	0	0.01
0	1	155.318	0	0.01
1	1	83.6416	0	0.01
2	3	50.0653	171.317	0.01
1	1	233.498	0	0.01
2	2	123.442	106.102	0.01
2	3	64.4281	174.844	0.01
1	1	191.588	0	0.01
1	1	194.431	0	0.01
3	3	47.776	184.905	0.01
2	3	58.4053	188.872	0.01
1	1	232.232	0	0.01
0	1	79.0543	0	0.01
1	1	259.88	0	0.01
0	1	159.688	0	0.01
2	2	89.2765	168.649	0.01
1	1	260.561	0	0.01
1	1	164.978	0	0.01
1	2	53.4454	216.691	0.01
1	2	101.339	146.09	0.01
1	2	151.436	180.748	0.01
1	1	249.989	0	0.01
1	2	149.945	83.099	0.01
2	2	177.891	127.646	0.01
1	2	76.1397	174.431	0.01
4	4	75.7706	68.5528	0.01
0	1	138.595	0	0.01
0	1	184.201	0	0.01
0	1	106.827	0	0.01
2	3	44.6306	190.917	0.01
0	1	216.612	0	0.01
1	3	34.7905	88.0677	0.01
0	1	118.108	0	0.01
1	3	55.8586	189.489	0.01
0	1	217.695	0	0.01
1	2	91.3941	166.945	0.01
0	3	122.606	99.4627	0.01
0	1	118.038	0	0.01
1	1	224.894	0	0.01
0	2	117.266	185.338	0.01
0	3	111.067	85.3353	0.01
1	1	227.162	0	0.01
1	2	57.8613	150.569	0.01
1	1	200.659	0	0.01
0	1	215.135	0	0.01
1	3	112.665	100.13	0.01
1	2	67.7045	139.599	0.01
1	2	205.673	118.702	0.01
0	1	208.765	0	0.01
0	3	77.1539	180.421	0.01
1	2	79.1829	126.733	0.01
0	1	181.118	0	0.01
2	3	92.6466	120.827	0.01
1	1	197.879	0	0.01
2	2	131.484	124.171	0.01
0	2	19.4148	202.905	0.01
0	2	72.7732	151.866	0.01
2	3	114.9	136.962	0.01
0	4	48.9353	182.822	0.01
0	1	159.249	0	0.01
1	1	185.608	0	0.01
0	1	232.903	0	0.01
1	1	225.563	0	0.01
2	2	170.154	70.3288	0.01
0	2	132.525	107.933	0.01
2	3	190.353	109.867	0.01
0	2	12.5972	65.9789	0.01
0	2	195.923	39.0667	0.1
0	1	97.3842	0	0.1
0	1	65.5864	0	0.1
0	1	231.901	0	0.1
0	1	139.814	0	0.1
0	1	172.646	0	0.1
0	1	180.05	0	0.1
0	2	119.777	95.5418	0.1
0	1	142.548	0	0.1
0	1	211.231	0	0.1
0	3	153.251	54.2686	0.1
0	1	268.45	0	0.1
0	2	48.2566	160.035	0.1
0	4	44.1543	106.036	0.1
0	3	22.1514	172.443	0.1
0	1	45.4489	0	0.1
0	4	82.5986	112.533	0.1
0	3	40.7413	163.229	0.1
0	2	214.546	36.9647	0.1
0	1	130.787	0	0.1
0	1	210.699	0	0.1
0	1	116.554	0	0.1
0	3	125.732	134.744	0.1
0	1	127.418	0	0.1
0	1	243.62	0	0.1
0	1	215.974	0	0.1
0	1	133.841	0	0.1
0	3	187.231	176.153	0.1
0	3	61.3268	154.538	0.1
0	3	72.9071	185.828	0.1
0	1	140.056	0	0.1
0	2	122.46	116.095	0.1
0	4	88.3032	168.379	0.1
0	1	266.737	0	0.1
0	2	59.8688	220.288	0.1
0	1	159.839	0	0.1
0	2	20.1951	191.484	0.1
0	2	47.5603	111.936	0.1
0	1	144.799	0	0.1
0	1	94.644	0	0.1
0	1	202.007	0	0.1
0	3	46.6566	122.675	0.1
0	3	133.123	122.042	0.1
0	3	130.655	147.65	0.1
0	2	19.7993	190.42	0.1
0	2	90.5509	128.462	0.1
0	1	120.341	0	0.1
0	3	154.233	109.506	0.1
0	1	78.0949	0	0.1
0	1	39.5986	0	0.1
0	1	68.6417	0	0.1
0	2	227.805	64.5232	0.1
0	4	94.3333	262.46	0.1
0	1	124.109	0	0.1
0	2	119.23	114.876	0.1
0	1	189.483	0	0.1
0	1	86.9732	0	0.1
0	2	192.268	167.613	0.1
0	1	226.017	0	0.1
0	1	122.409	0	0.1
0	1	231.475	0	0.1
0	1	157.027	0	0.1
0	1	67.1315	0	0.1
0	1	112.873	0	0.1
0	3	104.505	63.4122	0.1
0	1	193.155	0	0.1
0	1	282.857	0	0.1
0	2	54.1531	207.733	0.1
0	2	303.13	203.702	0.1
0	1	78.5568	0	0.1
0	1	261.425	0	0.1
0	1	210.86	0	0.1
0	2	174.528	47.596	0.1
0	1	86.172	0	0.1
0	1	178.316	0	0.1
0	2	153.768	215.406	0.1
0	2	164.532	156.991	0.1
0	1	215.915	0	0.1
0	1	257.479	0	0.1
0	1	114.662	0	0.1
0	1	172.121	0	0.1
0	1	249.626	0	0.1
0	2	93.0778	154.369	0.1
0	2	53.9054	191.88	0.1
0	1	159.443	0	0.1
0	1	221.066	0	0.1
0	1	236.182	0	0.1

## Sheet: Fig 2B
MitC [µg/ml]
0		0.005		0.01		0.1
ΔFC	ΔFC (SEM)	FC	ΔFC (SEM)	FC	ΔFC (SEM)	FC	ΔFC (SEM)
0.171201	0.019649	0.81177	0.0389434	0.726242	0.045903	0	0

## Sheet: Fig 2C
	MitC [µg/ml]
	0		0.005		0.01		0.1
NC,Edge	ΔFC	ΔFC (SEM)	FC	ΔFC (SEM)	FC	ΔFC (SEM)	FC	ΔFC (SEM)
0	0.0251758	0.0140593	0.473809	0.0919794	0.329618	0.0818712	0	0
1	0.204821	0.0202024	0.964848	0.0103996	0.941295	0.0227882	NA	NA
2	0.343811	0.0463358	0.997504	0.00190823	0.997044	0.00242443	NA	NA
3	0.535322	0.113589	0.999769	0.000231416	0.999668	0	NA	NA
4	NA	NA	NA	NA	0.999947	0	NA	NA

## Sheet: Fig 2D
RC,0	NC,Edge	ΔNC,Edge (SEM)		DC,0	NC,Edge	ΔNC,Edge (SEM)
30.45	0.509875	0.0806068		28.75	0.407657	0.0348242
91.35	0.52969	0.0492506		86.25	0.540047	0.0822636
152.25	0.449345	0.0531807		143.75	0.582574	0.0643006
213.15	0.441236	0.0482041		201.25	0.630304	0.0654267
274.05	0.52055	0.10954		258.75	0.49629	0.168306

## Sheet: Fig 2E
NC,0	NC,Edge	ΔNC,Edge (SEM)
1	0.366667	0.0360185
2	0.860215	0.0803094
3	1.08163	0.153853
4	0.888889	0.454742
5	1.5	0.5
6	1	0

## Sheet: Fig 2F
MitC [µg/ml]
0		0.005		0.01		0.1
NC,Edge	ΔNC,Edge (SEM)	NC,Edge	ΔNC,Edge (SEM)	NC,Edge	ΔNC,Edge (SEM)	NC,Edge	ΔNC,Edge (SEM)
0.853333	0.0904311	0.862069	0.0803834	0.847059	0.0893579	0	0

## Sheet: Fig 3A
Time	C strain Area	S strain Area	C strain fraction	S strain fraction
0	0	6739.92	0	1
0.25	0	7852.84	0	1
0.5	0	8289.56	0	1
0.75	0	9025.47	0	1
1	0	9101.27	0	1
1.25	0	10168.6	0	1
1.5	0	12053.6	0	1
1.75	8.72091	12882.1	0.00067652	0.999323
2	14.7585	12405.2	0.00118829	0.998812
2.25	10.7334	14938.9	0.000717972	0.999282
2.5	16.1001	16171.2	0.000994613	0.999005
2.75	16.771	16889.7	0.000991985	0.999008
3	30.1878	17732.3	0.00169952	0.9983
3.25	23.4794	18784.8	0.00124835	0.998752
3.5	0	19887.7	0	1
3.75	46.9587	21022.1	0.0022288	0.997771
4	32.2003	22017.6	0.00146034	0.99854
4.25	26.1627	23480	0.00111301	0.998887
4.5	6.70839	25282.6	0.000265266	0.999735
4.75	0	26542.4	0	1
5	38.2378	28644.8	0.00133312	0.998667
5.25	22.8085	31590.5	0.000721485	0.999279
5.5	0	34423.4	0	1
5.75	7.37923	38015.8	0.000194072	0.999806
6	21.4668	43326.8	0.000495218	0.999505
6.25	0	50389.4	0	1
6.5	2.68336	58696.4	4.57138e-05	0.999954
6.75	47.6296	71078.7	0.000669647	0.99933
7	52.3254	85558.8	0.000611199	0.999389
7.25	14.7585	104747	0.000140876	0.999859
7.5	32.2003	124559	0.000258447	0.999742
7.75	52.9963	147372	0.00035948	0.999641
8	155.635	165750	0.000938094	0.999062
8.25	256.26	171404	0.00149283	0.998507
8.5	275.715	178709	0.00154043	0.99846
8.75	584.301	183862	0.00316786	0.996832
9	756.706	187713	0.00401499	0.995985
9.25	1051.2	190479	0.00548844	0.994512
9.5	1797.85	193772	0.00919288	0.990807
9.75	2174.86	197484	0.0108929	0.989107
10	2916.14	200122	0.0143625	0.985637
10.25	3578.26	201095	0.0174828	0.982517
10.5	4685.81	203518	0.0225059	0.977494
10.75	5430.44	206368	0.0256396	0.97436
11	6521.9	208309	0.0303583	0.969642
11.25	7713.98	211762	0.0351472	0.964853
11.5	9148.9	213298	0.0411285	0.958872
11.75	10858.9	213658	0.0483656	0.951634
12	12373.6	214651	0.0545034	0.945497
12.25	6110.58	227782	0.0261256	0.973874
12.5	7460.16	229796	0.0314435	0.968556
12.75	11038	226369	0.0464939	0.953506
13	13705.5	228358	0.0566196	0.94338
13.25	16795.8	228592	0.0684457	0.931554
13.5	20084	228835	0.0806848	0.919315
13.75	23843.2	227238	0.0949623	0.905038
14	27897	227589	0.109192	0.890808
14.25	31915.8	226346	0.123579	0.876421
14.5	36816.5	225897	0.14014	0.85986
14.75	41550.9	223625	0.156692	0.843308
15	46954.2	222374	0.174339	0.825661
15.25	52635.5	220382	0.192792	0.807208
15.5	59105.5	217886	0.213384	0.786616
15.75	65479	215368	0.233148	0.766852
16	72697.9	212827	0.254612	0.745388
16.25	80357.7	209304	0.277419	0.722581
16.5	88342.1	205556	0.300587	0.699413
16.75	96482.9	202934	0.322236	0.677764
17	105021	199835	0.344494	0.655506
17.25	113934	196901	0.366542	0.633458
17.5	123688	193903	0.389457	0.610543
17.75	134271	190115	0.413924	0.586076
18	145005	186782	0.437042	0.562958
18.25	156439	184381	0.459008	0.540992
18.5	133627	168241	0.442668	0.557332
19.5	192816	155187	0.554064	0.445936
20.5	238432	147233	0.618236	0.381764
21.5	303752	139212	0.685726	0.314274
22.5	360997	133068	0.730667	0.269333
23.5	448948	126818	0.779741	0.220259
24.5	541352	122025	0.816055	0.183945
25.5	620856	118318	0.839933	0.160067
26.5	709506	116054	0.859424	0.140576
27.5	803048	115675	0.874092	0.125908
28.5	905803	115182	0.887185	0.112815
29.5	1.02493e+06	115043	0.899083	0.100917
30.5	1.13652e+06	117319	0.906432	0.0935678
31.5	1.24616e+06	119928	0.912211	0.0877893
32.5	1.37752e+06	123316	0.917835	0.0821654
33.5	1.44564e+06	95651.4	0.937941	0.0620594
34.5	1.62229e+06	97267.3	0.943435	0.0565653
35.5	1.79537e+06	100087	0.947197	0.0528034
36.5	1.91076e+06	102940	0.94888	0.0511201
37.5	2.0858e+06	105966	0.951653	0.0483474
38.5	2.23354e+06	110401	0.952899	0.0471008
39.5	2.37636e+06	115387	0.953692	0.0463075
40.5	2.51399e+06	119100	0.954768	0.045232
41.5	2.67631e+06	115903	0.958491	0.0415092
42.5	2.83131e+06	118206	0.959924	0.0400765
43.5	2.9775e+06	122160	0.960589	0.0394108
44.5	3.13263e+06	124257	0.961848	0.0381521
45.5	3.29354e+06	125289	0.963353	0.0366467
46.5	3.43881e+06	127145	0.964345	0.0356554
47.5	3.57379e+06	131099	0.964614	0.0353855
48.5	3.66508e+06	133472	0.964862	0.0351376

## Sheet: Fig 3B
Index	MitC Concentration	Strain	Area Growth Rate	Standard Deviation	Number of Observations
1	0	C	395459	35885.5	20
5	0	S	329590	66277.7	20
2	0.005	C	386478	14262.7	30
6	0.005	S	290214	30453.8	60
3	0.01	C	322971	51997.1	60
7	0.01	S	249726	24864.2	60
4	0.1	C	86041	6318.35	28
8	0.1	S	334943	75761.5	60
p Values of pairwise t tests	0.0 C	0.0 S	0.005 C	0.005 S	0.01 C	0.01 S	0.1 .C
0 S	7.25258e-05	NA	NA	NA	NA	NA	NA
0.005 C	1	0.000182349	NA	NA	NA	NA	NA
0.005 S	1.11889e-15	0.00534111	3.10969e-17	NA	NA	NA	NA
0.01 C	4.38664e-08	1	3.17283e-08	0.000745452	NA	NA	NA
0.01 S	2.83251e-27	1.38827e-09	4.64837e-31	2.16403e-05	2.86677e-15	NA	NA
0.1 C	1.2001e-68	1.29125e-49	9.50073e-76	9.46015e-55	7.40701e-67	1.11587e-39	NA
0.1 S	7.18703e-06	1	9.8419e-06	2.50597e-06	0.626843	8.24773e-20	3.53952e-71

## Sheet: Fig 3C
MitC Concentration	outcome	Area Growth Rate	Standard Deviation	Number of Observations
0	both	307290	59433.2	46
0	C	NA	NA	0
0	S	286681	64567	29
0.005	both	96604.1	26052.6	8
0.005	C	145322	38061.3	65
0.005	S	487659	93176	14
0.01	both	114173	46490.2	8
0.01	C	117865	37726.2	56
0.01	S	615032	114235	20
0.1	both	NA	NA	0
0.1	C	NA	NA	0
0.1	S	420302	137933	54
p Values of pairwise t tests	0.0 coexistence	0.0 S	0.005 coexistence	0.005 C	0.005 S	0.01 coexistence	0.01 C	0.01 S
0 S	1	NA	NA	NA	NA	NA	NA	NA
0.005 coexistence	3.63753e-10	6.70092e-08	NA	NA	NA	NA	NA	NA
0.005 C	5.10114e-21	6.53333e-13	0.616149	NA	NA	NA	NA	NA
0.005 S	1.82298e-11	2.2263e-12	9.70767e-23	3.04945e-35	NA	NA	NA	NA
0.01 coexistence	1.00579e-08	1.13831e-06	1	1	4.36169e-21	NA	NA	NA
0.01 C	9.31198e-26	7.07827e-17	1	0.412608	9.87877e-39	1	NA	NA
0.01 S	1.16487e-34	8.73342e-34	8.48296e-39	2.45871e-66	5.62619e-05	7.18202e-37	1.67708e-69	NA
0.1 S	1.41318e-10	3.94723e-11	1.44835e-21	1.16657e-50	0.0401101	1.1168e-19	6.29231e-55	4.29521e-17

[truncated: 22 more sheets: Fig 3D, Fig 3E, Fig 4C, Fig 4D, Fig 5B, SI Fig 3A&B, SI Fig 3C, SI Fig 3D, SI Fig 4AB, SI Fig 4C, SI Fig 5, SI Fig 7A, SI Fig 7B, SI Fig 7C, SI Fig 8A, SI Fig 8B, SI Fig 9A, SI Fig 9B, SI Fig 9C, Number of Observations …]
